# Supplementary material for: Loss of GDE2 leads to complex behavioral changes including memory impairment
Source: Behav Brain Funct. 2024 Apr 4;20:7. doi: 10.1186/s12993-024-00234-1 (PMC10993612; doi:10.1186/s12993-024-00234-1)
Supplement: Supplementary file 2 — Additional file 2: Table S1. Statistics for main and additional figures. [file 12993_2024_234_MOESM2_ESM.xlsx]

## Sheet: Figure 2
			ANOVA								Task	Genotype	Sex	N	Not included	Total
2B,C	Effect	Repeated Measures Analysis of Variance with Effect Sizes and Powers (FINAL Analyses Open Field Cohorts 1 and 2 Organized Data March 7 2022) Over-parameterized model Type III decomposition									7-mon Open Field	WT	M	21	0	21
		SS	Degr. of Freedom	MS	F	p	Partial eta-squared	Non-centrality	Observed power (alpha=0.05)			WT	F	18	0	18
	Sex (Code M = 1, F = 2)	1127333	1	1127333	7.29	0.008741	0.096828	7.29	0.758587			KO	M	19	0	19
	Genotype (GDE2 WT = 1, KO = 2)	536590	1	536590	3.47	0.066812	0.048552	3.47	0.450929			KO	F	14	0	14
	Sex (Code M = 1, F = 2)*Genotype (GDE2 WT = 1, KO = 2)	146469	1	146469	0.947	0.333888	0.013738	0.947	0.160304
	Error	10515347	68	154637							LSD post hoc	Bonferroni correction	α corrected = 0.00833
	BLOCK	15435961	5	3087192	267.506	1e-06	0.797321	1337.53	1		Effect of Block
	BLOCK*Sex (Code M = 1, F = 2)	210581	5	42116	3.649	0.003138	0.050934	18.247	0.926195		WT vs KO: Blocks		original p value	corrected p value
	BLOCK*Genotype (GDE2 WT = 1, KO = 2)	58755	5	11751	1.018	0.406718	0.014753	5.091	0.363334			Block 1:	0.029376	ns
	BLOCK*Sex (Code M = 1, F = 2)*Genotype (GDE2 WT = 1, KO = 2)	30068	5	6014	0.521	0.760322	0.007605	2.605	0.193143			Block 2-6:		ns
	Error	3923817	340	11541
2D,E	Effect	Repeated Measures Analysis of Variance with Effect Sizes and Powers (Analyses OF 16 Month Cohorts 1 and 2 Final Data Alena Checked (1)) Sigma-restricted parameterization Effective hypothesis decomposition									Task	Genotype	Sex	N	Not included	Total
		SS	Degr. of Freedom	MS	F	p	Partial eta-squared	Non-centrality	Observed power (alpha=0.05)		16-mon Open Field	WT	M	15	0	15
	Sex	62.46	1	62.46	1.1616	0.286099	0.021851	1.162	0.184802			WT	F	14	0	14
	Genotype	1124.08	1	1124.08	20.9058	3e-05	0.28675	20.906	0.994238			KO	M	17	0	17
	Sex*Genotype	80.89	1	80.89	1.5043	0.22553	0.028116	1.504	0.225593			KO	F	10	0	10
	Error	2795.99	52	53.77
	BLOCK	6554.58	8	819.32	153.962	1e-06	0.747526	1231.69	1		LSD post hoc
	BLOCK*Sex	97.63	8	12.2	2.2932	0.020626	0.042237	18.345	0.878866		Effect of Block
	BLOCK*Genotype	91.39	8	11.42	2.1466	0.030648	0.039645	17.173	0.852209		WT vs KO: Blocks		original p value
	BLOCK*Sex*Genotype	33.33	8	4.17	0.7828	0.618104	0.01483	6.262	0.365762			Block 1	0
	Error	2213.79	416	5.32								Block 2	0
												Block 3	0.00013
												Block 4	0.00053
												Block 5	0.00075
												Block 6	0.04198
												Block 7	7.6e-05
												Block 8	0.00724
												Block 9	0.00688
2G,H			Trial 1								Task	Genotype	Sex	N	Not included (bad tracking)	Total
	Effect	Repeated Measures Analysis of Variance with Effect Sizes and Powers									7-mon Y Maze	WT	M	25	0	25
		SS	Degr. of Freedom	MS	F	p	Partial eta-squared	Non-centrality	Observed power (alpha=0.05)			WT	F	18	1	17
	sex	1.5852	1	1.5852	1.0877	0.30096	0.016973	1.0877	0.176853			KO	M	17	3	14
	genotype	8.6675	1	8.6675	5.9477	0.017567	0.086263	5.9477	0.670583			KO	F	14	3	11
	sex*genotype	0.0824	1	0.0824	0.0565	0.812822	0.000897	0.0565	0.056306
	Error	91.8101	63	1.4573							LSD post hoc
	MINUTES	1.961	4	0.4903	1.4969	0.203604	0.023209	5.9876	0.461139		Effect of Minute	Bonferroni correction	α corrected = 0.01
	MINUTES*sex	0.8394	4	0.2099	0.6407	0.633911	0.010068	2.5629	0.208324		WT vs KO
	MINUTES*genotype	1.383	4	0.3458	1.0557	0.379067	0.016481	4.2227	0.331103		Trial 1		original p value	corrected p value
	MINUTES*sex*genotype	0.8495	4	0.2124	0.6484	0.628472	0.010188	2.5937	0.210532			Minute 1-4		ns
	Error	82.5348	252	0.3275								Minute 5	0.006942	0.03471
											Trial 2
			Trial 2									Minute 1	0	0
	Effect	Repeated Measures Analysis of Variance with Effect Sizes and Powers										Minute 2	6e-06	3e-05
		SS	Degr. of Freedom	MS	F	p	Partial eta-squared	Non-centrality	Observed power (alpha=0.05)			Minute 3	1e-06	5e-06
	sex	4.199	1	4.199	3.645	0.060784	0.054697	3.645	0.468249			Minute 4	0.001652	0.00826
	genotype	46.031	1	46.031	39.963	1e-06	0.38813	39.963	0.99999			Minute 5	4e-06	2e-05
	sex*genotype	0.223	1	0.223	0.193	0.661628	0.00306	0.193	0.071749
	Error	72.566	63	1.152
	MINUTE	13.614	4	3.404	12.184	1e-06	0.16206	48.737	0.999984
	MINUTE*sex	2.561	4	0.64	2.292	0.060059	0.035109	9.169	0.663407
	MINUTE*genotype	0.956	4	0.239	0.855	0.491412	0.013395	3.421	0.271129
	MINUTE*sex*genotype	1.896	4	0.474	1.697	0.151157	0.026231	6.788	0.516925
	Error	70.394	252	0.279
2I,J			Trial 1								Task	Genotype	Sex	N	Not included (bad tracking)	Total
	Effect	Repeated Measures Analysis of Variance with Effect Sizes and Powers									16-mon Y Maze	WT	M	14	2	12
		SS	Degr. of Freedom	MS	F	p	Partial eta-squared	Non-centrality	Observed power (alpha=0.05)			WT	F	14	1	13
	sex	14.815	1	14.815	4.1676	0.04684	0.08145	4.1676	0.515875			KO	M	15	1	14
	genotype	63.271	1	63.271	17.7988	0.000111	0.274678	17.7988	0.985044			KO	F	12	0	12
	sex*genotype	2.411	1	2.411	0.6783	0.414329	0.014227	0.6783	0.127265
	Error	167.075	47	3.555							LSD post hoc
	MINUTE	104.095	4	26.024	38.3031	1e-06	0.449023	153.212	1		Effect of Minute	Bonferroni correction	α corrected = 0.01
	MINUTE*sex	0.992	4	0.248	0.3649	0.83342	0.007704	1.4595	0.132363		WT vs KO
	MINUTE*genotype	1.451	4	0.363	0.5338	0.711046	0.01123	2.1352	0.177252		Trial 1		original p value	corrected p value
	MINUTE*sex*genotype	1.18	4	0.295	0.4344	0.78368	0.009157	1.7375	0.150424			Minute 1	0.001483	0.007415
	Error	127.73	188	0.679								Minute 2	0.002164	0.01082
												Minute 3	0.002277	0.011385
			Trial 2									Minute 4	0.000342	0.00171
	Effect	Repeated Measures Analysis of Variance with Effect Sizes and Powers										Minute 5		ns
		SS	Degr. of Freedom	MS	F	p	Partial eta-squared	Non-centrality	Observed power (alpha=0.05)		Trial 2
	sex	11.343	1	11.343	3.636	0.062665	0.071807	3.636	0.463361			Minute 1	0.000705	0.003525
	genotype	58.142	1	58.142	18.6369	8.1e-05	0.283939	18.6369	0.988315			Minute 2	0.005196	0.02598
	sex*genotype	0.834	1	0.834	0.2673	0.607586	0.005655	0.2673	0.079871			Minute 3	0.000355	0.001775
	Error	146.628	47	3.12								Minute 4	0.000303	0.001515
	MINUTE	28.794	4	7.199	16.8915	1e-06	0.264378	67.5661	1			Minute 5	0.002292	0.01146
	MINUTE*sex	0.584	4	0.146	0.3424	0.849035	0.007233	1.3698	0.126667
	MINUTE*genotype	0.51	4	0.127	0.2992	0.878237	0.006325	1.1966	0.115878
	MINUTE*sex*genotype	5.572	4	1.393	3.2688	0.012798	0.065027	13.0753	0.82884
	Error	80.119	188	0.426
2L,M	Effect	Repeated Measures Analysis of Variance with Effect Sizes and Powers									Task	Genotype	Sex	N	Not included (bad tracking)	Total
		SS	Degr. of Freedom	MS	F	p	Partial eta-squared	Non-centrality	Observed power (alpha=0.05)		7-mon Plus Maze	WT	M	26	3	23
	sex	3.8	1	3.8	0.5661	0.454337	0.008022	0.5661	0.115086			WT	F	18	0	18
	genotype	69.464	1	69.464	10.3494	0.001962	0.128805	10.3494	0.887367			KO	M	19	0	19
	sex*genotype	1.636	1	1.636	0.2438	0.623024	0.003471	0.2438	0.077585			KO	F	14	0	14
	Error	469.829	70	6.712
	MINUTE	110.404	9	12.267	19.6248	1e-06	0.218966	176.624	1		LSD post hoc	Bonferroni correction	α corrected = 0.005
	MINUTE*sex	27.675	9	3.075	4.9194	2e-06	0.065663	44.2747	0.999448		Effect of Minute
	MINUTE*genotype	4.408	9	0.49	0.7836	0.631706	0.01107	7.0523	0.394501		WT vs KO		original p value	corrected p value
	MINUTE*sex*genotype	8.112	9	0.901	1.4419	0.166434	0.020183	12.9769	0.696325			Minute 1	0.001483	0.01483
	Error	393.801	630	0.625								Minute 2-9		ns
												Minute 10	0.001974	0.01974

## Sheet: Figure 3
			ANOVA								Task	Genotype	Sex	N	Not included	Total
3A,B	Effect	Repeated Measures Analysis of Variance with Effect Sizes and Powers									7-mon Open Field	WT	M	21	0	21
		SS	Degr. of Freedom	MS	F	p	Partial eta-squared	Non-centrality	Observed power (alpha=0.05)			WT	F	18	0	18
	Sex (Code M = 1, F = 2)	0.3	1	0.3	0.0021	0.96377	3.1e-05	0.0021	0.050231			KO	M	19	0	19
	Genotype (GDE2 WT = 1, KO = 2)	176.8	1	176.8	1.1278	0.291998	0.016315	1.1278	0.181959			KO	F	14	0	14
	Sex (Code M = 1, F = 2)*Genotype (GDE2 WT = 1, KO = 2)	166.7	1	166.7	1.0637	0.306018	0.015402	1.0637	0.174269
	Error	10657.2	68	156.7							LSD post hoc	Bonferroni correction	α corrected = 0.00833
	BLOCK	842.6	5	168.5	8.6938	1e-06	0.113357	43.4689	0.999862		Effect of Block
	BLOCK*Sex (Code M = 1, F = 2)	414.7	5	82.9	4.2791	0.000868	0.059203	21.3957	0.9622		WT vs KO: Blocks			corrected p value
	BLOCK*Genotype (GDE2 WT = 1, KO = 2)	172.7	5	34.5	1.782	0.115885	0.025536	8.9098	0.610222			Block 1-6:		ns
	BLOCK*Sex (Code M = 1, F = 2)*Genotype (GDE2 WT = 1, KO = 2)	117.3	5	23.5	1.2105	0.303719	0.017491	6.0526	0.429776
	Error	6590.3	340	19.4
3C,D	Effect	Repeated Measures Analysis of Variance with Effect Sizes and Powers									Task	Genotype	Sex	N	Not included	Total
		SS	Degr. of Freedom	MS	F	p	Partial eta-squared	Non-centrality	Observed power (alpha=0.05)		16-mon Open Field	WT	M	15	0	15
	Sex	5314.6	1	5314.6	7.1123	0.010181	0.120318	7.1123	0.744536			WT	F	14	0	14
	Genotype	293.3	1	293.3	0.3925	0.533743	0.007491	0.3925	0.094328			KO	M	17	0	17
	Sex*Genotype	590.7	1	590.7	0.7905	0.378035	0.014975	0.7905	0.140785			KO	F	10	0	10
	Error	38856.4	52	747.2
	BLOCK	2555.6	8	319.5	6.4571	1e-06	0.110459	51.6567	0.999938		LSD post hoc	Bonferroni correction	α corrected = 0.00556
	BLOCK*Sex	530.1	8	66.3	1.3394	0.221976	0.025112	10.7155	0.614392		Effect of Block
	BLOCK*Genotype	413.6	8	51.7	1.045	0.401316	0.0197	8.3598	0.488578		WT vs KO: Blocks			corrected p value
	BLOCK*Sex*Genotype	141.3	8	17.7	0.3571	0.942393	0.006821	2.8568	0.171542			Block 1-9:		ns
	Error	20580.9	416	49.5
3E,F	Effect	Repeated Measures Analysis of Variance with Effect Sizes and Powers									Task	Genotype	Sex	N	Not included (bad tracking)	Total
		SS	Degr. of Freedom	MS	F	p	Partial eta-squared	Non-centrality	Observed power (alpha=0.05)		7-mon Plus Maze	WT	M	26	3	23
	sex	182.4	1	182.4	0.88352	0.350338	0.011958	0.88352	0.1529			WT	F	18	0	18
	genotype	8.73	1	8.73	0.0423	0.83763	0.000579	0.0423	0.054732			KO	M	19	0	19
	sex*genotype	6.61	1	6.61	0.03203	0.858452	0.000439	0.03203	0.053582			KO	F	14	0	14
	Error	15070.6	73	206.45
	MINUTE	1892.26	9	210.25	2.31447	0.014471	0.030731	20.8302	0.912254		LSD post hoc	Bonferroni correction	α corrected = 0.005
	MINUTE*sex	984.92	9	109.44	1.20469	0.288899	0.016235	10.8422	0.599804		Effect of Block
	MINUTE*genotype	862.1	9	95.79	1.05446	0.394865	0.014239	9.49014	0.530524		WT vs KO: Minutes			corrected p value
	MINUTE*sex*genotype	434.27	9	48.25	0.53117	0.85234	0.007224	4.7805	0.265195			Minute 1-9:		ns
	Error	59683.1	657	90.84
3H,I,J	Effect	Repeated Measures Analysis of Variance with Effect Sizes and Powers									Task	Genotype	Sex	N	Not included	Total
		SS	Degr. of	MS	F	p	Partial eta-squared	Non-centrality	Observed power (alpha=0.05)		7-mon PPI	WT	M	24	0	24
	Sex	869364	1	869364	11.0974	0.001383	0.136841	11.0974	0.90746			WT	F	18	0	18
	Genotype	941253	1	941253	12.0151	0.000906	0.146499	12.0151	0.927632			KO	M	18	0	18
	Sex*Genotype	25919	1	25919	0.3309	0.567	0.004704	0.3309	0.087615			KO	F	14	0	14
	Error	5483743	70	78339
	INTERVAL	404542	2	202271	19.3506	1e-06	0.21657	38.7013	0.999936		LSD post hoc	Bonferroni correction	α corrected = 0.00833
	INTERVAL*Sex	83047	2	41523	3.9724	0.020989	0.053701	7.9448	0.704455		Effect of Minute
	INTERVAL*Genotype	36536	2	18268	1.7477	0.177959	0.024358	3.4953	0.361581		WT vs KO
	INTERVAL*Sex*Genotype	5401	2	2700	0.2583	0.772699	0.003677	0.5167	0.090065		Male		original p value	corrected p value
	Error	1463411	140	10453								S120 Start	0.008149	0.048894
												S120 Middle,End		ns
											Female
												S120 Start-End		ns
3K,L,M	Effect	Repeated Measures Analysis of Variance with Effect Sizes and Powers									LSD post hoc
		SS	Degr. of	MS	F	p	Partial eta-squared	Non-centrality	Observed power (alpha=0.05)		Effect of Sex
	Sex	23560	1	23560	9.6524	0.002731	0.121181	9.6524	0.865196		WT vs KO		original p value
	Genotype	936	1	936	0.3834	0.537803	0.005447	0.3834	0.093706			Male	ns
	Sex*Genotype	14874	1	14874	6.094	0.016009	0.080085	6.094	0.682489			Female	0.043964
	Error	170859	70	2441
	PREPULSE	43995	4	10999	36.2413	1e-06	0.341122	144.965	1		Effect of Minute	Bonferroni correction	α corrected = 0.005
	PREPULSE*Sex	1078	4	269	0.8878	0.471614	0.012524	3.5511	0.281289		WT vs KO
	PREPULSE*Genotype	2034	4	508	1.6753	0.155821	0.023374	6.7014	0.511862		Male			corrected p value
	PREPULSE*Sex*Genotype	472	4	118	0.3885	0.816805	0.00552	1.5541	0.139263			74-90		ns
	Error	84977	280	303							Female			corrected p value
												74-90		ns

## Sheet: Figure 4
			ANOVA								Task	Genotype	Sex	N	Not included (bad tracking/no exploration during habituation)	Total
4B	Effect	Repeated Measures Analysis of Variance with Effect Sizes and Powers									11-mon Social Motivation	WT	M	25	2	23
		SS	Degr. of Freedom	MS	F	p	Partial eta-squared	Non-centrality	Observed power (alpha=0.05)			WT	F	18	0	18
	Sex	16.7	1	16.7	0.0426	0.837109	0.000635	0.0426	0.054755			KO	M	19	2	17
	Genotype	2190.5	1	2190.5	5.5788	0.021093	0.076865	5.5788	0.643579			KO	F	14	1	13
	Sex*Genotype	0	1	0	0.0001	0.992304	1e-06	0.0001	0.05001
	Error	26307.1	67	392.6							LSD post hoc	Bonferroni correction	α corrected = 0.025
	ZONE	6320.7	1	6320.7	14.415	0.000318	0.177056	14.415	0.962607		Effect of zone
	ZONE*Sex	51.9	1	51.9	0.1183	0.731996	0.001762	0.1183	0.063266		Toy vs Mouse		original p value	corrected p value
	ZONE*Genotype	1005.3	1	1005.3	2.2926	0.134699	0.033085	2.2926	0.32034			WT	0.000105	0.00021
	ZONE*Sex*Genotype	37.9	1	37.9	0.0864	0.769686	0.001288	0.0864	0.059674			KO		ns
	Error	29378.5	67	438.5
4C	Effect	Repeated Measures Analysis of Variance with Effect Sizes and Powers									LSD post hoc	Bonferroni correction	α corrected = 0.01667
		SS	Degr. of Freedom	MS	F	p	Partial eta-squared	Non-centrality	Observed power (alpha=0.05)		Effect of zone
	Sex	9.002	1	9.002	3.8545	0.053766	0.0544	3.8545	0.490133		Toy vs Mouse			corrected p value
	Genotype	10.9	1	10.9	4.6672	0.034325	0.065123	4.6672	0.567271			Toy,Mouse,Middle		ns
	Sex*Genotype	3	1	3	1.2846	0.261084	0.018813	1.2846	0.200726
	Error	156.479	67	2.336
	ZONE	68.699	2	34.349	26.7304	1e-06	0.285184	53.4607	1
	ZONE*Sex	3.749	2	1.874	1.4586	0.236232	0.021306	2.9172	0.307411
	ZONE*Genotype	0.05	2	0.025	0.0196	0.980552	0.000293	0.0393	0.052891
	ZONE*Sex*Genotype	1.793	2	0.896	0.6976	0.4996	0.010304	1.3951	0.165765
	Error	172.194	134	1.285
			WT ANOVA								Task	Genotype	Sex	N	Not included (bad tracking)	Total
4D,E	Effect	Repeated Measures Analysis of Variance with Effect Sizes and Powers									7-mon Y Maze	WT	M	25	0	25
		SS	Degr. of Freedom	MS	F	p	Partial eta-squared	Non-centrality	Observed power (alpha=0.05)			WT	F	18	1	17
	sex	193.4	1	193.4	1.039	0.314128	0.025323	1.039	0.168865			KO	M	17	3	14
	Error	7444.3	40	186.1								KO	F	14	3	11
	ARMTYPE	9264.4	1	9264.4	18.581	0.000103	0.317187	18.581	0.987617
	ARMTYPE*sex	4.4	1	4.4	0.009	0.926035	0.000218	0.009	0.050953		LSD post hoc
	Error	19943.6	40	498.6							Effect of Minute
	MINUTE	3166.2	4	791.5	2.978	0.020952	0.069281	11.91	0.785566		Novel vs Old Arm
	MINUTE*sex	1560	4	390	1.467	0.214662	0.03538	5.868	0.44811		WT		original p value
	Error	42534.5	160	265.8								Minute 1	0
	ARMTYPE*MINUTE	8896.3	4	2224.1	4.671	0.001362	0.104563	18.684	0.944847			Minute 2	ns
	ARMTYPE*MINUTE*sex	1734.3	4	433.6	0.911	0.459305	0.022257	3.642	0.284695			Minute 3	0.034623
	Error	76184	160	476.1								Minute 4,5	ns
			KO ANOVA
	Effect	Repeated Measures Analysis of Variance with Effect Sizes and Powers
		SS	Degr. of Freedom	MS	F	p	Partial eta-squared	Non-centrality	Observed power (alpha=0.05)		KO		original p value
	sex	14.9	1	14.9	0.171	0.683103	0.007378	0.171	0.068194			Minute 1	0
	Error	2006.2	23	87.2								Minute 2-5	ns
	ARMTYPE	3943.9	1	3943.9	18.707	0.00025	0.448537	18.707	0.985315
	ARMTYPE*sex	19.7	1	19.7	0.093	0.76274	0.004041	0.093	0.059888
	Error	4848.9	23	210.8
	MINUTE	1062.4	4	265.6	1.567	0.189706	0.063788	6.268	0.4669
	MINUTE*sex	205.3	4	51.3	0.303	0.875357	0.012998	1.212	0.1149
	Error	15592.6	92	169.5
	ARMTYPE*MINUTE	5028.5	4	1257.1	5.007	0.001072	0.178775	20.028	0.954847
	ARMTYPE*MINUTE*sex	1586	4	396.5	1.579	0.186445	0.06425	6.317	0.470233
	Error	23099.1	92	251.1
			WT ANOVA								Task	Genotype	Sex	N	Not included (bad tracking)	Total
4F,G	Effect	Repeated Measures Analysis of Variance with Effect Sizes and Powers									16-mon Y Maze	WT	M	14	2	12
		SS	Degr. of Freedom	MS	F	p	Partial eta-squared	Non-centrality	Observed power (alpha=0.05)			WT	F	14	1	13
	sex	323.9	1	323.9	1.623	0.215461	0.065896	1.623	0.23069			KO	M	15	1	14
	Error	4591.8	23	199.6								KO	F	12	0	12
	ARMTYPE	18394	1	18394	57.227	1e-06	0.713315	57.227	1
	ARMTYPE*sex	286.1	1	286.1	0.89	0.355253	0.037259	0.89	0.147694		LSD post hoc	Bonferroni correction	α corrected = 0.01
	Error	7392.6	23	321.4							Effect of Minute
	MINUTE	785.9	4	196.5	0.83	0.509432	0.034832	3.32	0.255816		Novel vs Old Arm
	MINUTE*sex	539.8	4	134.9	0.57	0.684963	0.024188	2.28	0.183262		WT		original p value	corrected p value
	Error	21775.4	92	236.7								Minute 1	0	0
	ARMTYPE*MINUTE	2200.7	4	550.2	1.778	0.140046	0.07174	7.11	0.523356			Minute 2	0.000337	0.001685
	ARMTYPE*MINUTE*sex	997.4	4	249.3	0.806	0.52471	0.033841	3.222	0.248829			Minute 3		ns
	Error	28475.4	92	309.5								Minute 4	0.007696	0.03848
	ARM*MINUTE*genotype	168	4	42	0.14	0.968						Minute 5	0.009829	0.049145
	ARM*MINUTE*sex*genotype	383	4	96	0.31	0.869
			KO ANOVA
	Effect	Repeated Measures Analysis of Variance with Effect Sizes and Powers									KO		original p value	corrected p value
		SS	Degr. of Freedom	MS	F	p	Partial eta-squared	Non-centrality	Observed power (alpha=0.05)			Minute 1	0.000124	0.00062
	sex	12.7	1	12.7	0.112	0.740249	0.004665	0.112	0.061973			Minute 2	0.004258	0.02129
	Error	2706.3	24	112.8								Minute 3-5		ns
	ARMTYPE	6363.2	1	6363.2	38.946	2e-06	0.618718	38.946	0.99997
	ARMTYPE*sex	809.9	1	809.9	4.957	0.035634	0.171177	4.957	0.570197
	Error	3921.3	24	163.4
	MINUTE	1234.8	4	308.7	2.09	0.088036	0.080109	8.36	0.602204
	MINUTE*sex	644.6	4	161.2	1.091	0.365412	0.043485	4.364	0.331993
	Error	14179.5	96	147.7
	ARMTYPE*MINUTE	2363.5	4	590.9	1.945	0.109131	0.074978	7.781	0.56713
	ARMTYPE*MINUTE*sex	421	4	105.3	0.347	0.84586	0.014233	1.386	0.125649
	Error	29159.1	96	303.7

## Sheet: Figure 5
			ANOVA								Task	Genotype	Sex	N	Not included	Total
5B	Effect	Repeated Measures Analysis of Variance with Effect Sizes and Powers									16-mon MWM	WT	M	15	0	15
		SS	Degr. of	MS	F	p	Partial eta-squared	Non-centrality	Observed power (alpha=0.05)			WT	F	14	0	14
	Sex	0.03	1	0.03	0.0015	0.96925	2.9e-05	0.0015	0.050166			KO	M	15	0	15
	Genotype	32.93	1	32.93	1.5273	0.222078	0.028532	1.5273	0.228317			KO	F	12	0	12
	Sex*Genotype	7.6	1	7.6	0.3525	0.555302	0.006732	0.3525	0.089727
	Error	1121.07	52	21.56							LSD post hoc	Bonferroni correction	α corrected = 0.00263
	TR	1108.07	18	61.56	6.9829	1e-06	0.118388	125.692	1		Effect of Trial
	TR*Sex	170.02	18	9.45	1.0715	0.376404	0.020189	19.2864	0.769034		WT vs KO			corrected p value
	TR*Genotype	93.33	18	5.19	0.5882	0.909889	0.011184	10.5869	0.441878			All Trials:		ns
	TR*Sex*Genotype	135.23	18	7.51	0.8522	0.638154	0.016124	15.3398	0.63964
	Error	8251.6	936	8.82
5C			WT ANOVA								LSD post hoc
	Effect	Repeated Measures Analysis of Variance with Effect Sizes and Powers									Effect of Area
		SS	Degr. of Freedom	MS	F	p	Partial eta-squared	Non-centrality	Observed power (alpha=0.05)		WT		original p value
	Error	269.29	28	9.62								Area 1 vs 2	0.008774
	AREAS	4882.6	3	1627.53	26.601	1e-06	0.487186	79.802	1		KO
	Error	5139.44	84	61.18								Area 1 vs 2	ns
			KO ANOVA
	Effect	Repeated Measures Analysis of Variance with Effect Sizes and Powers
		SS	Degr. of Freedom	MS	F	p	Partial eta-squared	Non-centrality	Observed power (alpha=0.05)
	Error	687.73	26	26.45
	AREAS	2359.89	3	786.63	15.189	1e-06	0.368766	45.568	0.99997
	Error	4039.53	78	51.79
5D			WT Female ANOVA								LSD post hoc
	Effect	Repeated Measures Analysis of Variance with Effect Sizes and Powers									Effect of Area
		SS	Degr. of	MS	F	p	Partial eta-squared	Non-centrality	Observed power (alpha=0.05)		WT		original p value
	Error	169.95	13	13.07								Area 1 vs 2	ns
	AREAS	2355.57	3	785.19	16.502	1e-06	0.559356	49.507	0.99998		KO
	Error	1855.65	39	47.58								Area 1 vs 2	ns
			KO Female ANOVA
	Effect	Repeated Measures Analysis of Variance with Effect Sizes and Powers
		SS	Degr. of	MS	F	p	Partial eta-squared	Non-centrality	Observed power (alpha=0.05)
	Error	438.56	11	39.87
	AREAS	1052.79	3	350.93	8.5365	0.000246	0.436952	25.6096	0.98752
	Error	1356.61	33	41.11
5E			WT Male ANOVA								LSD post hoc
	Effect	Repeated Measures Analysis of Variance with Effect Sizes and Powers									Effect of Area
		SS	Degr. of	MS	F	p	Partial eta-squared	Non-centrality	Observed power (alpha=0.05)		WT		original p value
	Error	89.57	14	6.4								Area 1 vs 2	0.006037
	AREAS	2748.82	3	916.27	12.568	5e-06	0.473052	37.704	0.99952		KO
	Error	3062	42	72.9								Area 1 vs 2	ns
			KO Male ANOVA
	Effect	Repeated Measures Analysis of Variance with Effect Sizes and Powers
		SS	Degr. of	MS	F	p	Partial eta-squared	Non-centrality	Observed power (alpha=0.05)
	Error	207.68	14	14.83
	AREAS	1323.93	3	441.31	6.952	0.000666	0.331811	20.856	0.967802
	Error	2666.09	42	63.48
5F			WT ANOVA								LSD post hoc
	Effect	Repeated Measures Analysis of Variance with Effect Sizes and Powers									Effect of Area
		SS	Degr. of Freedom	MS	F	p	Partial eta-squared	Non-centrality	Observed power (alpha=0.05)		WT		original p value
	Error	404.51	28	14.45								Area 1 vs 2	0.024071
	AREAS	2531.22	3	843.74	12.907	1e-06	0.315529	38.722	0.999785		KO
	Error	5490.93	84	65.37								Area 1 vs 2	ns
			KO ANOVA
	Effect	Repeated Measures Analysis of Variance with Effect Sizes and Powers
		SS	Degr. of Freedom	MS	F	p	Partial eta-squared	Non-centrality	Observed power (alpha=0.05)
	Error	526.31	26	20.24
	AREAS	1996.37	3	665.46	17.72	1e-06	0.405311	53.161	0.999997
	Error	2929.15	78	37.55
5G			WT Female ANOVA								LSD post hoc
	Effect	Repeated Measures Analysis of Variance with Effect Sizes and Powers									Effect of Area
		SS	Degr. of	MS	F	p	Partial eta-squared	Non-centrality	Observed power (alpha=0.05)		WT		original p value
	Error	142.28	13	10.94								Area 1 vs 2	ns
	AREAS	800.88	3	266.96	4.86	0.005743	0.272132	14.581	0.875692		KO
	Error	2142.1	39	54.93								Area 1 vs 2	ns
			KO Female ANOVA
	Effect	Repeated Measures Analysis of Variance with Effect Sizes and Powers
		SS	Degr. of	MS	F	p	Partial eta-squared	Non-centrality	Observed power (alpha=0.05)
	Error	278.6	11	25.33
	AREAS	1417.99	3	472.66	10.544	5.1e-05	0.489416	31.6319	0.997061
	Error	1479.32	33	44.83
5H			WT Male ANOVA								LSD post hoc
	Effect	Repeated Measures Analysis of Variance with Effect Sizes and Powers									Effect of Area
		SS	Degr. of	MS	F	p	Partial eta-squared	Non-centrality	Observed power (alpha=0.05)		WT		original p value
	Error	250.56	14	17.9								Area 1 vs 2	0.039439
	AREAS	1865.85	3	621.95	8.129	0.000221	0.367354	24.388	0.985767		KO
	Error	3213.31	42	76.51								Area 1 vs 2	ns
			KO Male ANOVA
	Effect	Repeated Measures Analysis of Variance with Effect Sizes and Powers
		SS	Degr. of	MS	F	p	Partial eta-squared	Non-centrality	Observed power (alpha=0.05)
	Error	247.71	14	17.69
	AREAS	718.15	3	239.38	7.675	0.000336	0.354081	23.024	0.980392
	Error	1310.06	42	31.19

## Sheet: Figure 6
			ANOVA								Task	Genotype	Sex	N	Not included	Total
6B	Effect	Repeated Measures Analysis of Variance with Effect Sizes and Powers									11-mon FC	WT	M	15	0	15
		SS	Degr. of Freedom	MS	F	p	Partial eta-squared	Non-centrality	Observed power (alpha=0.05)			WT	F	15	0	15
	sex	924.6	1	924.6	1.6787	0.200411	0.029105	1.6787	0.246817			KO	M	16	0	16
	genotype	55.4	1	55.4	0.1005	0.752391	0.001792	0.1005	0.061198			KO	F	14	0	14
	sex*genotype	81.2	1	81.2	0.1474	0.702461	0.002626	0.1474	0.066472
	Error	30842.3	56	550.8							LSD post hoc	Bonferroni correction	α corrected = 0.0125
	ITI	87249.7	3	29083.2	156.19	1e-06	0.736085	468.569	1		Effect of Interval
	ITI*sex	355.1	3	118.4	0.6356	0.59304	0.011223	1.9069	0.181314		WT vs KO			corrected p value
	ITI*genotype	911.5	3	303.8	1.6317	0.183929	0.028313	4.8952	0.423016			ITI 1-4		ns
	ITI*sex*genotype	365	3	121.7	0.6534	0.581882	0.011533	1.9602	0.185458
	Error	31282.4	168	186.2
6C	Effect	Repeated Measures Analysis of Variance with Effect Sizes and Powers									LSD post hoc	Bonferroni correction	α corrected = 0.01667
		SS	Degr. of Freedom	MS	F	p	Partial eta-squared	Non-centrality	Observed power (alpha=0.05)		Effect of Interval
	sex	9.1	1	9.1	0.0206	0.886493	0.000367	0.0206	0.052279		WT vs KO			corrected p value
	genotype	2	1	2	0.0045	0.946901	8e-05	0.0045	0.050495			CS 1-3		ns
	sex*genotype	1308.2	1	1308.2	2.9645	0.090632	0.050276	2.9645	0.394586
	Error	24711.5	56	441.3
	CS	32806.1	2	16403.1	63.1201	1e-06	0.529886	126.24	1
	CS*sex	163	2	81.5	0.3136	0.731436	0.005569	0.6272	0.098869
	CS*genotype	401.2	2	200.6	0.7719	0.464561	0.013597	1.5439	0.178638
	CS*sex*genotype	353.9	2	176.9	0.6809	0.508267	0.012012	1.3617	0.162222
	Error	29105.5	112	259.9
6D,E	Effect	Repeated Measures Analysis of Variance with Effect Sizes and Powers									LSD post hoc	Bonferroni correction	α corrected = 0.01
		SS	Degr. of Freedom	MS	F	p	Partial eta-squared	Non-centrality	Observed power (alpha=0.05)		Effect of Minute
	sex	0.4	1	0.4	0.0002	0.988182	4e-06	0.0002	0.050025		WT vs KO			corrected p value
	genotype	1456.5	1	1456.5	0.8934	0.348617	0.015703	0.8934	0.153225			Minute 1-5		ns
	sex*genotype	1986.9	1	1986.9	1.2188	0.274321	0.0213	1.2188	0.191992
	Error	91293.1	56	1630.2
	MINUTE	3860.2	4	965.1	2.7822	0.027603	0.04733	11.1287	0.757693
	MINUTE*sex	1690.8	4	422.7	1.2186	0.303736	0.021297	4.8743	0.378995
	MINUTE*genotype	3209.6	4	802.4	2.3132	0.058477	0.039669	9.2529	0.666779
	MINUTE*sex*genotype	1206.1	4	301.5	0.8693	0.483092	0.015286	3.4772	0.274679
	Error	77699.3	224	346.9
6F	Effect	Repeated Measures Analysis of Variance with Effect Sizes and Powers									LSD post hoc	Bonferroni correction	α corrected = 0.01667
		SS	Degr. of Freedom	MS	F	p	Partial eta-squared	Non-centrality	Observed power (alpha=0.05)		Effect of Interval
	sex	144	1	144	0.1544	0.695881	0.002749	0.1544	0.067256		WT vs KO			corrected p value
	genotype	1994	1	1994	2.1374	0.149331	0.036765	2.1374	0.300828			CS 1-3		ns
	sex*genotype	28.6	1	28.6	0.0307	0.861597	0.000547	0.0307	0.053402
	Error	52241.9	56	932.9
	CS	8025.6	2	4012.8	20.8105	1e-06	0.270933	41.621	0.999973
	CS*sex	353.9	2	176.9	0.9176	0.402464	0.016121	1.8352	0.20528
	CS*genotype	896.4	2	448.2	2.3244	0.102545	0.039853	4.6488	0.462712
	CS*sex*genotype	1782.9	2	891.4	4.623	0.011772	0.076258	9.246	0.770727
	Error	21596.4	112	192.8
6G	Effect	Repeated Measures Analysis of Variance with Effect Sizes and Powers									LSD post hoc
		SS	Degr. of Freedom	MS	F	p	Partial eta-squared	Non-centrality	Observed power (alpha=0.05)		Effect of Interval
	sex	84	1	84	0.1704	0.681298	0.003034	0.1704	0.06907		WT vs KO		original p value
	genotype	3035.4	1	3035.4	6.1567	0.01612	0.099052	6.1567	0.683887			ITI 1-2	ns
	sex*genotype	8	1	8	0.0162	0.899164	0.000289	0.0162	0.051795			ITI 3	0.001086
	Error	27608.8	56	493								ITI 4	0.008067
	ITI	31510	3	10503.3	63.1132	1e-06	0.529859	189.34	1
	ITI*sex	1236.3	3	412.1	2.4763	0.063185	0.042347	7.4288	0.606943
	ITI*genotype	1540.5	3	513.5	3.0857	0.028796	0.052223	9.257	0.713604
	ITI*sex*genotype	2964	3	988	5.9367	0.000714	0.095851	17.8101	0.952676
	Error	27958.6	168	166.4

## Sheet: Figure S1
S1A,B			ANOVA								Age	Genotype	Sex	N
	Effect	Univariate Tests of Significance, Effect Sizes, and Powers for Weight g									7 Month	WT	M	21
		SS	Degr. of Freedom	MS	F	p	Partial eta-squared	Non-centrality	Observed power (alpha=0.05)			WT	F	19
	Sex	445.15	1	445.15	44.337	1e-06	0.39468	44.337	0.999998			KO	M	18
	Genotype	54.93	1	54.93	5.471	0.022281	0.074464	5.471	0.635307			KO	F	14
	Sex*Genotype	81.36	1	81.36	8.103	0.005837	0.106475	8.103	0.801282
	Error	682.73	68	10.04							LSD post hoc
											Effect of Sex
											WT vs KO		original p value
												Males	0.00022
												Females	ns
			ANOVA
	Effect	Univariate Tests of Significance, Effect Sizes, and Powers for Weight g									Age	Genotype	Sex	N
		SS	Degr. of Freedom	MS	F	p	Partial eta-squared	Non-centrality	Observed power (alpha=0.05)		11 Month	WT	M	16
	Sex	120.68	1	120.68	26.166	4e-06	0.318457	26.166	0.998915			WT	F	15
	Genotype	31.92	1	31.92	6.921	0.010981	0.11	6.921	0.73419			KO	M	14
	Sex*Genotype	15.79	1	15.79	3.423	0.06956	0.057609	3.423	0.443818			KO	F	15
	Error	258.27	56	4.61
											LSD post hoc
											Effect of Sex
											WT vs KO		original p value	corrected p value
												Males	0.002117	0.004234
			ANOVA									Females		ns
	Effect	Univariate Tests of Significance, Effect Sizes, and Powers for Weight g
		SS	Degr. of Freedom	MS	F	p	Partial eta-squared	Non-centrality	Observed power (alpha=0.05)		Age	Genotype	Sex	N
	Sex	142.88	1	142.88	19.086	6e-05	0.268488	19.086	0.990011		16 Month	WT	M	15
	Genotype	68.81	1	68.81	9.191	0.003786	0.150209	9.191	0.845029			WT	F	17
	Sex*Genotype	4.92	1	4.92	0.657	0.421261	0.01248	0.657	0.125099			KO	M	14
	Error	389.28	52	7.49								KO	F	10
											LSD post hoc
											Effect of Sex
											WT vs KO		original p value	corrected p value
												Males	0.004687	0.009374
												Females		ns

## Sheet: Figure S2
			ANOVA								Task	Genotype	Sex	N	Not included	Total
S2A-C	Effect	Repeated Measures Analysis of Variance with Effect Sizes and Powers									7-mon Open Field	WT	M	21	0	21
		SS	Degr. of Freedom	MS	F	p	Partial eta-squared	Non-centrality	Observed power (alpha=0.05)			WT	F	18	0	18
	Sex (Code M = 1, F = 2)	1127333	1	1127333	7.29	0.008741	0.096828	7.29	0.758587			KO	M	19	0	19
	Genotype (GDE2 WT = 1, KO = 2)	536590	1	536590	3.47	0.066812	0.048552	3.47	0.450929			KO	F	14	0	14
	Sex (Code M = 1, F = 2)*Genotype (GDE2 WT = 1, KO = 2)	146469	1	146469	0.947	0.333888	0.013738	0.947	0.160304
	Error	10515347	68	154637							LSD post hoc	Bonferroni correction	α corrected = 0.025
	BLOCK	15435961	5	3087192	267.506	1e-06	0.797321	1337.53	1		Effect of Sex
	BLOCK*Sex (Code M = 1, F = 2)	210581	5	42116	3.649	0.003138	0.050934	18.247	0.926195		WT vs KO		original p value	corrected p value
	BLOCK*Genotype (GDE2 WT = 1, KO = 2)	58755	5	11751	1.018	0.406718	0.014753	5.091	0.363334			Male, Female		ns
	BLOCK*Sex (Code M = 1, F = 2)*Genotype (GDE2 WT = 1, KO = 2)	30068	5	6014	0.521	0.760322	0.007605	2.605	0.193143
	Error	3923817	340	11541							LSD post hoc	Bonferroni correction	α corrected = 0.00417
											Effect of Block
											WT vs KO: Blocks		original p value	corrected p value
												Male Block 1-6:		ns
												Female Block 1	0.056354	ns
												Female Block 2-6:		ns
S2D-F	Effect	Repeated Measures Analysis of Variance with Effect Sizes and Powers									Task	Genotype	Sex	N	Not included	Total
		SS	Degr. of Freedom	MS	F	p	Partial eta-squared	Non-centrality	Observed power (alpha=0.05)		16-mon Open Field	WT	M	15	0	15
	Sex	62.46	1	62.46	1.1616	0.286099	0.021851	1.162	0.184802			WT	F	14	0	14
	Genotype	1124.08	1	1124.08	20.9058	3e-05	0.28675	20.906	0.994238			KO	M	17	0	17
	Sex*Genotype	80.89	1	80.89	1.5043	0.22553	0.028116	1.504	0.225593			KO	F	10	0	10
	Error	2795.99	52	53.77
	BLOCK	6554.58	8	819.32	153.962	1e-06	0.747526	1231.69	1		LSD post hoc	Bonferroni correction	α corrected = 0.025
	BLOCK*Sex	97.63	8	12.2	2.2932	0.020626	0.042237	18.345	0.878866		Effect of Sex
	BLOCK*Genotype	91.39	8	11.42	2.1466	0.030648	0.039645	17.173	0.852209		WT vs KO		original p value	corrected p value
	BLOCK*Sex*Genotype	33.33	8	4.17	0.7828	0.618104	0.01483	6.262	0.365762			Male	4.4e-05	8.8e-05
	Error	2213.79	416	5.32								Female	0.032153	ns
											LSD post hoc	Bonferroni correction	α corrected = 0.00277
											Effect of Block
											WT vs KO: Blocks		original p value	corrected p value
												Block 1	3e-06	5.4e-05
												Block 2	2e-06	3.6e-05
												Block 3	0.001114	0.020052
												Block 4	0.000657	0.011826
												Block 5	0.000659	0.011862
												Block 6		ns
												Block 7	0.001708	0.030744
												Block 8		ns
												Block 9		ns
S2G-I			Trial 1 Males								Task	Genotype	Sex	N	Not included (bad tracking)	Total
	Effect	Repeated Measures Analysis of Variance with Effect Sizes and Powers									7-mon Y Maze	WT	M	25	0	25
		SS	Degr. of Freedom	MS	F	p	Partial eta-squared	Non-centrality	Observed power (alpha=0.05)			WT	F	18	1	17
	genotype	4.1366	1	4.1366	3.3328	0.075993	0.082632	3.3328	0.427966			KO	M	17	3	14
	Error	45.9241	37	1.2412								KO	F	14	3	11
	MINUTE	2.1331	4	0.5333	2.0099	0.09602	0.051523	8.0397	0.591424
	MINUTE*genotype	0.6608	4	0.1652	0.6227	0.647046	0.01655	2.4907	0.200865		LSD post hoc
	Error	39.2683	148	0.2653							Effect of Minute	Bonferroni correction	α corrected = 0.01
											WT vs KO
			Trial 1 Females								Male Trial 1		original p value	corrected p value
	Effect	Repeated Measures Analysis of Variance with Effect Sizes and Powers										Minute 1-5		ns
		SS	Degr. of Freedom	MS	F	p	Partial eta-squared	Non-centrality	Observed power (alpha=0.05)		Female Trial 1
	genotype	4.5524	1	4.5524	2.5795	0.120337	0.090256	2.5795	0.339998			Minute 1-5		ns
	Error	45.8861	26	1.7648
	MINUTE	0.8548	4	0.2137	0.5137	0.72581	0.019374	2.0547	0.168961
	MINUTE*genotype	1.4552	4	0.3638	0.8745	0.48198	0.032538	3.4978	0.270029
	Error	43.2665	104	0.416
			Trial 2 Males
	Effect	Repeated Measures Analysis of Variance with Effect Sizes and Powers
		SS	Degr. of Freedom	MS	F	p	Partial eta-squared	Non-centrality	Observed power (alpha=0.05)		Male Trial 2
	genotype	23.3496	1	23.3496	18.1758	0.000133	0.329416	18.1758	0.985749			Minute 1	2.1e-05	0.000105
	Error	47.5323	37	1.2847								Minute 2	0.001406	0.00703
	MINUTE	13.6084	4	3.4021	13.2637	1e-06	0.263883	53.055	0.999995			Minute 3	0.000108	0.00054
	MINUTE*genotype	2.465	4	0.6163	2.4026	0.05241	0.060975	9.6104	0.680333			Minute 4,5		ns
	Error	37.9615	148	0.2565
			Trial 2 Females
	Effect	Repeated Measures Analysis of Variance with Effect Sizes and Powers
		SS	Degr. of Freedom	MS	F	p	Partial eta-squared	Non-centrality	Observed power (alpha=0.05)
	genotype	22.9613	1	22.9613	23.8473	4.6e-05	0.478407	23.8473	0.996893		Female Trial 2
	Error	25.034	26	0.9628								Minute 1	0.005892	0.02946
	MINUTE	3.9795	4	0.9949	3.1903	0.016264	0.109292	12.761	0.809527			Minute 2	0.00161	0.00805
	MINUTE*genotype	0.6528	4	0.1632	0.5233	0.718805	0.01973	2.0932	0.171531			Minute 3	0.005415	0.027075
	Error	32.4323	104	0.3118								Minute 4	0.004089	0.020445
												Minute 5	4.6e-05	0.00023
S2J-L			Trial 1 Males								Task	Genotype	Sex	N	Not included (bad tracking)	Total
	Effect	Repeated Measures Analysis of Variance with Effect Sizes and Powers									7-mon Y Maze	WT	M	25	0	25
		SS	Degr. of Freedom	MS	F	p	Partial eta-squared	Non-centrality	Observed power (alpha=0.05)			WT	F	18	1	17
	genotype	20.853	1	20.853	8.9618	0.0063	0.271885	8.9618	0.81912			KO	M	17	3	14
	Error	55.846	24	2.327								KO	F	14	3	11
	MINUTE	50.363	4	12.591	24.018	1e-06	0.500188	96.0721	1
	MINUTE*genotype	1.213	4	0.303	0.5786	0.678823	0.023542	2.3145	0.185889		LSD post hoc
	Error	50.325	96	0.524							Effect of Minute	Bonferroni correction	α corrected = 0.01
											WT vs KO
			Trial 1 Females								Male Trial 1		original p value	corrected p value
	Effect	Repeated Measures Analysis of Variance with Effect Sizes and Powers										Minute 4	0.004686	0.02343
		SS	Degr. of Freedom	MS	F	p	Partial eta-squared	Non-centrality	Observed power (alpha=0.05)			Minute 1,2,3,5		ns
	genotype	44.418	1	44.418	9.1848	0.005946	0.285376	9.1848	0.826912		Female Trial 1
	Error	111.229	23	4.836								Minute 1	0.00432	0.0216
	MINUTE	54.649	4	13.662	16.2383	1e-06	0.413837	64.953	1			Minute 2-5		ns
	MINUTE*genotype	1.414	4	0.354	0.4203	0.793645	0.017945	1.6811	0.143906
	Error	77.405	92	0.841
			Trial 2 Males
	Effect	Repeated Measures Analysis of Variance with Effect Sizes and Powers
		SS	Degr. of Freedom	MS	F	p	Partial eta-squared	Non-centrality	Observed power (alpha=0.05)		Male Trial 2
	genotype	22.925	1	22.925	6.6561	0.016431	0.217123	6.6561	0.696973			Minute 1	0.001451	0.007255
	Error	82.661	24	3.444								Minute 2		ns
	MINUTE	13.54	4	3.385	9.4823	2e-06	0.283204	37.9294	0.999467			Minute 3	0.007991	0.039955
	MINUTE*genotype	3.441	4	0.86	2.41	0.05446	0.091252	9.6398	0.673245			Minute 4,5		ns
	Error	34.27	96	0.357
			Trial 2 Females
	Effect	Repeated Measures Analysis of Variance with Effect Sizes and Powers
		SS	Degr. of Freedom	MS	F	p	Partial eta-squared	Non-centrality	Observed power (alpha=0.05)
	genotype	35.826	1	35.826	12.8816	0.001551	0.359003	12.8816	0.929981		Female Trial 2
	Error	63.967	23	2.781								Minute 1-3		ns
	MINUTE	15.799	4	3.95	7.9253	1.6e-05	0.256273	31.7014	0.997196			Minute 4	0.000913	0.004565
	MINUTE*genotype	2.655	4	0.664	1.3317	0.264117	0.054731	5.3268	0.400812			Minute 5	0.000531	0.002655
	Error	45.849	92	0.498

## Sheet: Figure S3
S3A-C			Male								Task	Genotype	Sex	N	Not included (bad tracking)	Total
	Effect	Repeated Measures Analysis of Variance with Effect Sizes and Powers									7-mon Plus Maze	WT	M	26	3	23
		SS	Degr. of Freedom	MS	F	p	Partial eta-squared	Non-centrality	Observed power (alpha=0.05)			WT	F	18	0	18
	genotype	28.886	1	28.886	4.2483	0.045832	0.09601	4.2483	0.520599			KO	M	19	0	19
	Error	271.979	40	6.799								KO	F	14	0	14
	MINUTE	22.438	9	2.493	4.6146	9e-06	0.103433	41.5315	0.998808
	MINUTE*genotype	11.407	9	1.267	2.3461	0.013968	0.055403	21.1149	0.913236		LSD post hoc
	Error	194.491	360	0.54							Effect of Minute
											Male WT vs KO
												Minute 1	0.00595
												Minute 2-5	ns
												Minute 6	0.026842
												Minute 7	0.029325
												Minute 8,9	ns
												Minute 10	0.029229
			Female
	Effect	Repeated Measures Analysis of Variance with Effect Sizes and Powers
		SS	Degr. of Freedom	MS	F	p	Partial eta-squared	Non-centrality	Observed power (alpha=0.05)		Female WT vs KO	Bonferroni correction	α corrected = 0.005
	genotype	40.593	1	40.593	6.1552	0.018934	0.170243	6.1552	0.670397			Minute 1-10	ns
	Error	197.85	30	6.595
	MINUTE	104.311	9	11.59	15.7008	1e-06	0.343557	141.308	1
	MINUTE*genotype	2.364	9	0.263	0.3558	0.954716	0.011722	3.2025	0.178309
	Error	199.31	270	0.738
S3D			ANOVA
	Effect	Repeated Measures Analysis of Variance with Effect Sizes and Powers (FINAL Analyses PlusMaze_OrganizedData_Cohorts1and2 5min Blocks) Sigma-restricted parameterization Effective hypothesis decomposition Include condition: v8 > 0									LSD post hoc	Bonferroni correction	α corrected = 0.025
		SS	Degr. of	MS	F	p	Partial eta-squared	Non-centrality	Observed power (alpha=0.05)		Effect of Block
	Intercept	16309.8	1	16309.8	493.509	0	0.872681	493.509	1		WT vs KO: Blocks		original p value	corrected p value
	Genecode	341.87	1	341.87	10.3444	0.00194633	0.125624	10.3444	0.887459			Block 1:	0.0119624	0.0239249
	Error	2379.5	72	33.0487								Block 2:	0.000960369	0.00192074
	BLOCK	334.509	1	334.509	63.1397	1.93344e-11	0.467218	63.1397	1
	BLOCK*Genecode	6.86281	1	6.86281	1.29538	0.258833	0.0176734	1.29538	0.202332
	Error	381.451	72	5.29792

## Sheet: Figure S4
			ANOVA								Task	Genotype	Sex	N	Not included	Total
S4A-C	Effect	Repeated Measures Analysis of Variance with Effect Sizes and Powers									7-mon Open Field	WT	M	21	0	21
		SS	Degr. of Freedom	MS	F	p	Partial eta-squared	Non-centrality	Observed power (alpha=0.05)			WT	F	18	0	18
	Sex	0.325757	1	0.325757	0.00207854	0.96377	3.05659e-05	0.00207854	0.0502315			KO	M	19	0	19
	Genotype	176.756	1	176.756	1.12782	0.291998	0.016315	1.12782	0.181959			KO	F	14	0	14
	Sex*Genotype	166.713	1	166.713	1.06374	0.306018	0.0154023	1.06374	0.174269
	Error	10657.2	68	156.723							LSD post hoc	Bonferroni correction	α corrected = 0.025
	BLOCK	842.562	5	168.512	8.69379	9.01996e-08	0.113357	43.4689	0.999862		Effect of Sex
	BLOCK*Sex	414.714	5	82.9428	4.27913	0.000868283	0.0592029	21.3957	0.9622		WT vs KO			corrected p value
	BLOCK*Genotype	172.699	5	34.5398	1.78195	0.115885	0.025536	8.90976	0.610222			Male, Female		ns
	BLOCK*Sex*Genotype	117.319	5	23.4638	1.21053	0.303719	0.0174905	6.05264	0.429776
	Error	6590.25	340	19.3831							LSD post hoc	Bonferroni correction	α corrected = 0.00417
											Effect of Block
											WT vs KO: Blocks			corrected p value
												Male Block 1-6:		ns
												Female Block 1-6:		ns
S4D-F	Effect	Repeated Measures Analysis of Variance with Effect Sizes and Powers									Task	Genotype	Sex	N	Not included	Total
		SS	Degr. of Freedom	MS	F	p	Partial eta-squared	Non-centrality	Observed power (alpha=0.05)		16-mon Open Field	WT	M	15	0	15
	Sex (Code M = 1, F = 2)	5314.6	1	5314.6	7.1123	0.010181	0.120318	7.1123	0.744536			WT	F	14	0	14
	Genotype (GDE2 WT = 1, KO = 2)	293.3	1	293.3	0.3925	0.533743	0.007491	0.3925	0.094328			KO	M	17	0	17
	Sex (Code M = 1, F = 2)*Genotype (GDE2 WT = 1, KO = 2)	590.7	1	590.7	0.7905	0.378035	0.014975	0.7905	0.140785			KO	F	10	0	10
	Error	38856.4	52	747.2
	BLOCK	2555.6	8	319.5	6.4571	1e-06	0.110459	51.6567	0.999938		LSD post hoc	Bonferroni correction	α corrected = 0.025
	BLOCK*Sex (Code M = 1, F = 2)	530.1	8	66.3	1.3394	0.221976	0.025112	10.7155	0.614392		Effect of Sex
	BLOCK*Genotype (GDE2 WT = 1, KO = 2)	413.6	8	51.7	1.045	0.401316	0.0197	8.3598	0.488578		WT vs KO			corrected p value
	BLOCK*Sex (Code M = 1, F = 2)*Genotype (GDE2 WT = 1, KO = 2)	141.3	8	17.7	0.3571	0.942393	0.006821	2.8568	0.171542			Male, Female		ns
	Error	20580.9	416	49.5
											LSD post hoc	Bonferroni correction	α corrected = 0.00277
											Effect of Block
											WT vs KO: Blocks			corrected p value
												Male Block 1-9:		ns
												Female Block 1-9:		ns
S4G-K	Effect	Repeated Measures Analysis of Variance with Effect Sizes and Powers									LSD post hoc	Bonferroni correction	α corrected = 0.00556
		SS	Degr. of Freedom	MS	F	p	Partial eta-squared	Non-centrality	Observed power (alpha=0.05)		Effect of Block
	Sex (Code M = 1, F = 2)	3686.31	1	3686.31	4.52674	0.0381303	0.0800814	4.52674	0.551055		WT vs KO: Blocks			corrected p value
	Genotype (GDE2 WT = 1, KO = 2)	1.83295	1	1.83295	0.00225084	0.962342	4.32835e-05	0.00225084	0.0502485			Block 1-9:		ns
	Sex (Code M = 1, F = 2)*Genotype (GDE2 WT = 1, KO = 2)	146.38	1	146.38	0.179753	0.673335	0.00344487	0.179753	0.0700692
	Error	42345.7	52	814.341							LSD post hoc	Bonferroni correction	α corrected = 0.00277
	BLOCK	1848.29	8	231.036	4.82701	1.06129e-05	0.0849422	38.6161	0.998304		Effect of Sex
	BLOCK*Sex (Code M = 1, F = 2)	1129.32	8	141.165	2.94934	0.0032206	0.0536738	23.5947	0.953961		WT vs KO: Blocks			corrected p value
	BLOCK*Genotype (GDE2 WT = 1, KO = 2)	465.332	8	58.1666	1.21527	0.28826	0.0228368	9.72213	0.563475			Male, Female		ns
	BLOCK*Sex (Code M = 1, F = 2)*Genotype (GDE2 WT = 1, KO = 2)	652.715	8	81.5894	1.70464	0.0953263	0.031741	13.6371	0.742331
	Error	19911.1	416	47.8632
S4L-M	Effect	Repeated Measures Analysis of Variance with Effect Sizes and Powers									Task	Genotype	Sex	N	Not included (bad tracking)	Total
		SS	Degr. of Freedom	MS	F	p	Partial eta-squared	Non-centrality	Observed power (alpha=0.05)		7-mon Plus Maze	WT	M	26	3	23
	sex	0.58589	1	0.58589	1.6593	0.201939	0.023155	1.6593	0.245884			WT	F	18	0	18
	genotype	0.18373	1	0.18373	0.52034	0.473101	0.007379	0.52034	0.109705			KO	M	19	0	19
	sex*genotype	0.41898	1	0.41898	1.1866	0.279753	0.016669	1.1866	0.189133			KO	F	14	0	14
	Error	24.7167	70	0.35309
	MINUTE	2.02963	9	0.22551	2.32077	0.01424	0.03209	20.8869	0.912955		LSD post hoc	Bonferroni correction	α corrected = 0.00556
	MINUTE*sex	0.91689	9	0.10188	1.04841	0.399649	0.014756	9.43571	0.527349		Effect of Block
	MINUTE*genotype	0.68215	9	0.07579	0.78001	0.635046	0.01102	7.02005	0.392651		WT vs KO: Blocks			corrected p value
	MINUTE*sex*genotype	0.25913	9	0.02879	0.29631	0.975773	0.004215	2.66676	0.154856			Block 1-9:		ns
	Error	61.2185	630	0.09717
S4N	Effect	Repeated Measures Analysis of Variance with Effect Sizes and Powers (FINAL Analyses PlusMaze_OrganizedData_Cohorts1and2 5min Blocks) Sigma-restricted parameterization Effective hypothesis decomposition Include condition: v8 > 0									LSD post hoc	Bonferroni correction	α corrected = 0.025
		SS	Degr. of	MS	F	p	Partial eta-squared	Non-centrality	Observed power (alpha=0.05)		Effect of Block
	Intercept	66.009	1	66.009	37.0985	4.98588e-08	0.340046	37.0985	0.999974		WT vs KO: Blocks			corrected p value
	Genecode	1.4239	1	1.4239	0.800266	0.373995	0.0109926	0.800266	0.142915			Block 1-2:		ns
	Error	128.109	72	1.77929
	BLOCK	2.95291	1	2.95291	4.24675	0.0429388	0.0556975	4.24675	0.529238
	BLOCK*Genecode	1.39499	1	1.39499	2.00621	0.160968	0.0271087	2.00621	0.287307
	Error	50.064	72	0.695334

## Sheet: Figure S5
			ANOVA
S5A	Effect	Repeated Measures Analysis of Variance with Effect Sizes and Powers									Task	Genotype	Sex	N	Not included	Total
		SS	Degr. of	MS	F	p	Partial eta-squared	Non-centrality	Observed power (alpha=0.05)		7-mon PPI	WT	M	24	0	24
	Sex	869364	1	869364	11.0974	0.001383	0.136841	11.0974	0.90746			WT	F	18	0	18
	Genotype	941253	1	941253	12.0151	0.000906	0.146499	12.0151	0.927632			KO	M	18	0	18
	Sex*Genotype	25919	1	25919	0.3309	0.567	0.004704	0.3309	0.087615			KO	F	14	0	14
	Error	5483743	70	78339
	INTERVAL	404542	2	202271	19.3506	1e-06	0.21657	38.7013	0.999936		LSD post hoc	Bonferroni correction	α corrected = 0.025
	INTERVAL*Sex	83047	2	41523	3.9724	0.020989	0.053701	7.9448	0.704455		Effect of Sex
	INTERVAL*Genotype	36536	2	18268	1.7477	0.177959	0.024358	3.4953	0.361581		WT vs KO		original p value	corrected p value
	INTERVAL*Sex*Genotype	5401	2	2700	0.2583	0.772699	0.003677	0.5167	0.090065			Males	0.031468	ns
	Error	1463411	140	10453								Females	0.009046	0.018092
S5B	Effect	Repeated Measures Analysis of Variance with Effect Sizes and Powers
		SS	Degr. of	MS	F	p	Partial eta-squared	Non-centrality	Observed power (alpha=0.05)
	Sex	23560	1	23560	9.6524	0.002731	0.121181	9.6524	0.865196
	Genotype	936	1	936	0.3834	0.537803	0.005447	0.3834	0.093706
	Sex*Genotype	14874	1	14874	6.094	0.016009	0.080085	6.094	0.682489
	Error	170859	70	2441
	PREPULSE	43995	4	10999	36.2413	1e-06	0.341122	144.965	1
	PREPULSE*Sex	1078	4	269	0.8878	0.471614	0.012524	3.5511	0.281289
	PREPULSE*Genotype	2034	4	508	1.6753	0.155821	0.023374	6.7014	0.511862
	PREPULSE*Sex*Genotype	472	4	118	0.3885	0.816805	0.00552	1.5541	0.139263
	Error	84977	280	303
S5C	Simple Linear Regression
		WT Male	WT Female	KO male	KO Female
	Best-fit values
	Slope	0.02407	0.05343	0.09303	0.1412
	Y-intercept	51.82	47.12	37.11	15.46
	X-intercept	-2152	-881.8	-398.9	-109.5
	1/slope	41.54	18.71	10.75	7.082
	Std. Error
	Slope	0.01766	0.02327	0.04195	0.05477
	Y-intercept	7.795	7.807	14.15	10.45
	95% Confidence Intervals
	Slope	-0.01254 to 0.06069	0.003843 to 0.1030	0.004104 to 0.1820	0.02186 to 0.2605
	Y-intercept	35.65 to 67.98	30.48 to 63.76	7.112 to 67.10	-7.314 to 38.24
	X-intercept	-infinity to -600.5	-16178 to -303.4	-15425 to -41.43	-1520 to 32.30
	Goodness of Fit
	R squared	0.07792	0.2602	0.2351	0.3564
	Sy.x	15.34	13.84	29.52	25.61
	Is slope significantly non-zero?
	F	1.859	5.275	4.918	6.646
	DFn, DFd	2023-01-22	2023-01-15	2023-01-16	2023-01-12
	P value	0.1865	0.0365	0.0414	0.0242
	Equation	Y = 0.02407*X + 51.82	Y = 0.05343*X + 47.12	Y = 0.09303*X + 37.11	Y = 0.1412*X + 15.46

[truncated: 4 more sheets: Figure S6, Figure S7, Figure S8, Figure S9]
